# Supplementary material for: Evaluation of a large language model to simplify discharge summaries and provide cardiological lifestyle recommendations
Source: Commun Med (Lond). 2025 May 29;5:208. doi: 10.1038/s43856-025-00927-2 (PMC12122782; doi:10.1038/s43856-025-00927-2)
Supplement: Supplementary file 3 — Supplementary Data 1 [file 43856_2025_927_MOESM3_ESM.xlsx]

## Sheet: Figure 3
	Figure 3. Differences in readability between original discharge summaries and LLM-simplifications with full-text prompt (FTP) vs segment-wise prompt (SWP)
		Modified Flesch-Reading-Ease (FRE-Amstad)			Vienna Non-fiction Text Formula (WSTF)			Lesbarkeitsindex (LIX)
	Discharge Summary	Original	Full-text prompt	Segmentwise approach	Original	Full-text prompt	Segmentwise approach	Original	Full-text prompt	Segmentwise approach
	1	30.55	42.73	49.91	12.34	10.05	9.64	50.89	45.87	45.46
	2	4.03	44.45	47.85	15	10.41	9.21	62.2	47.4	45.22
	3	10.85	53.23	52.76	14.63	8.72	8.93	56.61	42.2	44.62
	4	16.98	37.81	43.27	14.1	11.46	10.44	56.06	48.68	47.24
	5	3.72	35.58	38.58	15	10.99	11.04	62.65	48.52	48.86
	6	18.45	44.56	51.01	13.5	10.22	9.05	54.78	46.02	44.72
	7	14.69	41.08	48.45	14.42	10.48	9.82	58.35	46.85	45.91
	8	28.23	42.97	45.81	12.85	10.97	11.08	52.31	46.94	48.34
	9	34.17	45.28	51.82	11.76	9.76	8.82	50.94	44.87	45.08
	10	6.47	40.14	39.58	15	10.36	10.87	61.54	46.83	48.19
	11	0	40.24	43.29	15	11.14	10.81	64.02	47.81	47.38
	12	22.41	55.76	52.19	13.69	7.96	9	55.4	40.09	43.82
	13	25.08	38.81	47.51	12.37	11.58	9.78	50.85	49.47	45.53
	14	28.64	47.47	48.4	12.2	10.13	9.47	51.54	47.77	46.92
	15	28.27	49.62	47.85	13.25	9.86	10.23	54.61	44.4	45.99
	16	0	42.94	45.23	15	10.01	10.51	62.38	45.22	47.63
	17	29.81	51.8	49.38	13.04	9.22	9.93	53.43	42.63	46.72
	18	0.06	42.33	47.78	15	10.81	9.77	65.25	49.4	46.84
	19	31.05	46.27	44.99	12.15	10.37	10.28	51.03	49.12	47.75
	20	7.67	34.45	40.24	15	12.8	11.53	60.37	54.8	50.88
