# Supplementary material for: Evaluation of a large language model to simplify discharge summaries and provide cardiological lifestyle recommendations
Source: Commun Med (Lond). 2025 May 29;5:208. doi: 10.1038/s43856-025-00927-2 (PMC12122782; doi:10.1038/s43856-025-00927-2)
Supplement: Supplementary file 4 — Supplementary Data 2 [file 43856_2025_927_MOESM4_ESM.xlsx]

## Sheet: Figure 4
	Figure 4. LLM simplification with full-text prompt (FTP) vs segment-wise prompt (SWP) across four quality categories
			Strongly agree (5)	Agree (4)	Neutral (3)	Disagree (2)	Strongly disagree (1)	Agreement
	Correctness	Full-text prompt	35	50	5	10	0	0.85
		Segmentwise prompt	41.6667	38.3333	10	10	0	0.8
	Completeness	Full-text prompt	36.6667	41.6667	11.6667	10	0	0.783333
		Segmentwise prompt	46.6667	45	5	3.33333	0	0.916667
	Harmlessness	Full-text prompt	50	33.3333	13.3333	3.33333	0	0.833333
		Segmentwise prompt	58.3333	30	5	5	1.66667	0.883333
	Comprehensibility	Full-text prompt	50	38.3333	10	1.66667	0	0.883333
		Segmentwise prompt	51.6667	45	1.66667	1.66667	0	0.966667
