# Supplementary material for: Evaluation of a large language model to simplify discharge summaries and provide cardiological lifestyle recommendations
Source: Commun Med (Lond). 2025 May 29;5:208. doi: 10.1038/s43856-025-00927-2 (PMC12122782; doi:10.1038/s43856-025-00927-2)
Supplement: Supplementary file 5 — Supplementary Data 3 [file 43856_2025_927_MOESM5_ESM.xlsx]

## Sheet: Figure 6
	Figure 6. LLM-generated lifestyle recommendation across six quality categories
		Strongly agree (5)	Agree (4)	Neutral (3)	Disagree (2)	Strongly disagree (1)	Agreement
	Relevance	50	41.6667	3.33333	5	0	0.916667
	Evidence base	21.6667	66.6667	6.66667	5	0	0.883333
	Personalization	28.3333	41.6667	13.3333	13.3333	3.33333	0.7
	Completeness	38.3333	50	5	6.66667	0	0.883333
	Consistency	50	43.3333	3.33333	3.33333	0	0.933333
	Harmlesness	46.6667	41.6667	5	6.66667	0	0.883333
